# Supplementary material for: Identification of modifier gene variants overrepresented in familial hypomagnesemia with hypercalciuria and nephrocalcinosis patients with a more aggressive renal phenotype
Source: PLoS Genet. 2025 Apr 2;21(4):e1011568. doi: 10.1371/journal.pgen.1011568 (PMC12005529; doi:10.1371/journal.pgen.1011568)
Supplement: S1 Table — (XLSX) [file pgen.1011568.s002.xlsx]

## Sheet: Supp table 1
Genetics		Renal Phenotype (according to decline in eGFR)			Visual impairment
		Fast	Moderate	Slow	YES	NO
CLDN16		0	1	2	0	3
CLDN19	p.G20D homozygous	4	12	4	17	3
	p.G20D heterozygous + other variants	2	4	1	3	2
