# Supplementary material for: Identification of modifier gene variants overrepresented in familial hypomagnesemia with hypercalciuria and nephrocalcinosis patients with a more aggressive renal phenotype
Source: PLoS Genet. 2025 Apr 2;21(4):e1011568. doi: 10.1371/journal.pgen.1011568 (PMC12005529; doi:10.1371/journal.pgen.1011568)
Supplement: S2 Table — (XLSX) [file pgen.1011568.s003.xlsx]

## Sheet: Supplementary table 2
Trait	Associated variants found in GWAS catalog	Matched SKATO-genes
glomerular filtration rate	3729	16
chronic kidney disease	418	7
nephritis	161	0
nephrolithiasis	43	0
nephrocalcinosis	0	0
susceptibility to urinary tract infection measurement	61	0
renal system measurement	5000	20
proteinuria	207	2
urinary metabolite measurement	1358	4
magnesium measurement	64	0
calcium measurement	778	7
parathyroid hormone measurement	37	0
vitamin D measurement	713	3
bone density	5000	8
macular degeneration	302	5
myopia	837	4
retinopathy	553	3
