# Supplementary material for: Identification of modifier gene variants overrepresented in familial hypomagnesemia with hypercalciuria and nephrocalcinosis patients with a more aggressive renal phenotype
Source: PLoS Genet. 2025 Apr 2;21(4):e1011568. doi: 10.1371/journal.pgen.1011568 (PMC12005529; doi:10.1371/journal.pgen.1011568)
Supplement: S3 Table — (XLSX) [file pgen.1011568.s004.xlsx]

## Sheet: Table 2
	Gene Name	Transcript ID	Variant ID	RA	AA	HGVSc	HGVSp	Most severe consequence	MAF	P-value	adj.P-value	Odds Ratio [95% CI]
Homozigous alternative allele	CD86	ENST00000330540	rs1129055	G	A	c.928G>A	p.Ala310Thr	missense_variant	0.29	0.03	0.12	18.3 [1.3-253.1]
	CEP89	ENST00000305768	rs3764633	G	A	c.580C>T	p.Arg194Trp	missense_variant	0.19	0.03	0.12	37.0 [1.3-1014.5]
	DMD	ENST00000357033	rs228406	T	C	c.2645A>G	p.Asp882Gly	missense_variant	0.68	0.06	0.17	0.1 [0.01-0.9]
	GALP	ENST00000357330	rs3745833	C	G	c.216C>G	p.Ile72Met	missense_variant	0.35	0.01	0.12	51.7 [1.6-1657.5]
	IL12RB1	ENST00000593993	rs401502	C	G	c.1132G>C	p.Gly378Arg	missense_variant	0.31	0.03	0.12	18.3 [1.3-253.1]
			rs375947	A	G	c.1094T>C	p.Met365Thr	missense_variant	0.31	0.03	0.12	18.3 [1.3-253.1]
			rs11575934	T	C	c.641A>G	p.Gln214Arg	missense_variant	0.31	0.03	0.12	18.3 [1.3-253.1]
	NFU1	ENST00000410022	rs4453725	A	T	c.74T>A	p.Met25Lys	missense / start loss	0.40	0.00002	0.004	84.3 [2.9-2423.3]
	SLC17A1	ENST00000244527	rs1165196	G	A	c.806C>T	p.Thr269Ile	missense_variant	0.59	0.04	0.13	18.8 [1.3-415.0]
	SPATA20	ENST00000006658	rs8065903	A	G	c.1874A>G	p.Lys625Arg	missense_variant	0.76	0.01	0.12	0.02 [0.001-0.6]
Heterozigous	AGBL2	ENST00000357610	rs7941404	C	T	c.1046G>A	p.Arg349His	missense_variant	0.12	0.02	0.12	10.4 [1.4-78.2]
	ANKLE2	ENST00000357997	rs7968520	G	C	c.442C>G	p.Gln148Glu	missense_variant	0.07	0.005	0.15	49.0 [2.1-1164.0]
	CLDN17	ENST00000286808	rs35531957	C	T	c.244G>A	p.Ala82Thr	missense_variant	0.09	0.02	0.12	15.7 [1.7-144.0]
	CLDN8	ENST00000286809	rs685967	T	C	c.385A>G	p.Thr129Ala	missense_variant	0.04	0.04	0.13	9.0 [1.3-64.9]
	DMD	ENST00000357033	rs1800273	G	A	c.6463C>T	p.Arg2155Trp	missense_variant	0.04	0.0005	0.05	88.2 [3.6-2160.5]
	HPS5	ENST00000349215	rs7128017	G	T	c.1249C>A	p.Leu417Met	missense_variant	0.11	0.01	0.12	16.2 [2.1-122.6]
	IL12RB1	ENST00000593993	rs11575926	C	T	c.467G>A	p.Arg156His	missense_variant	0.16	0.02	0.12	15.0 [1.6-138.1]
	ITGA1	ENST00000282588	rs988574	A	G	c.3323A>G	p.Glu1108Gly	missense_variant	0.03	0.02	0.12	15.7 [1.7-144.0]
	ZNF607	ENST00000355202	rs61910733	T	C	c.1477A>G	p.Thr493Ala	missense_variant	0.01	0.005	0.12	49.0 [2.1-1164.0]
HGVSc: nomenclature for the Human Genome Variant Society, coding DNA reference sequence; HGVSp: nomenclature for the Human Genome Variant Society,
protein reference sequence; MAF: minor allele frequency (from gnomAD); CI: confidence interval; RA: reference allele; AA: alternative allele.
