# Supplementary material for: Identification of modifier gene variants overrepresented in familial hypomagnesemia with hypercalciuria and nephrocalcinosis patients with a more aggressive renal phenotype
Source: PLoS Genet. 2025 Apr 2;21(4):e1011568. doi: 10.1371/journal.pgen.1011568 (PMC12005529; doi:10.1371/journal.pgen.1011568)
Supplement: S4 Table — (XLSX) [file pgen.1011568.s005.xlsx]

## Sheet: Hoja1
Prioritized SKAT-O genes	Cluster	GO-BP term	P-value	P.adjust
CD86	3	lymphotoxin A production	0.00764044	0.181594
		CD40 signaling pathway	0.0400937	0.22185
	4	positive regulation of T-helper cell differentiation	0.00142725	0.156344
		positive regulation of T cell differentiation	0.00177898	0.156344
		positive regulation of lymphocyte differentiation	0.00257386	0.181594
		positive regulation of CD4-positive, alpha-beta T cell differentiation	0.00301514	0.181594
		regulation of T-helper cell differentiation	0.00423203	0.181594
		positive regulation of CD4-positive, alpha-beta T cell activation	0.00445356	0.181594
		regulation of T cell differentiation	0.00674485	0.181594
		regulation of CD4-positive, alpha-beta T cell differentiation	0.00723235	0.181594
		positive regulation of alpha-beta T cell differentiation	0.00723235	0.181594
		positive regulation of leukocyte differentiation	0.0075067	0.181594
		positive regulation of hemopoiesis	0.0075067	0.181594
		regulation of T cell proliferation	0.00993408	0.202874
		regulation of lymphocyte differentiation	0.0110516	0.202874
		regulation of T cell activation	0.0111615	0.202874
		T-helper cell differentiation	0.0119858	0.202874
		regulation of CD4-positive, alpha-beta T cell activation	0.0123405	0.202874
		CD4-positive, alpha-beta T cell differentiation involved in immune response	0.0126996	0.202874
		regulation of alpha-beta T cell differentiation	0.0126996	0.202874
		alpha-beta T cell activation involved in immune response	0.0130634	0.202874
		alpha-beta T cell differentiation involved in immune response	0.0130634	0.202874
		negative regulation of T cell proliferation	0.0130634	0.202874
		positive regulation of alpha-beta T cell activation	0.0134316	0.202874
		T cell proliferation	0.0152206	0.202874
		T cell differentiation involved in immune response	0.0161339	0.202874
		positive regulation of T-helper 2 cell differentiation	0.0177388	0.202874
		CD4-positive, alpha-beta T cell differentiation	0.0186193	0.202874
		positive regulation of T cell activation	0.0192504	0.202874
		negative regulation of lymphocyte proliferation	0.0194815	0.202874
		regulation of lymphocyte proliferation	0.0208703	0.207082
		regulation of T-helper 2 cell differentiation	0.0277366	0.211502
		CD4-positive, alpha-beta T cell activation	0.0279653	0.211502
		positive regulation of T cell proliferation	0.0284733	0.211502
		T cell differentiation	0.0294925	0.211502
		regulation of alpha-beta T cell activation	0.0295005	0.211502
		alpha-beta T cell differentiation	0.0326697	0.211502
		T cell activation involved in immune response	0.0354084	0.22185
		regulation of leukocyte differentiation	0.0355068	0.22185
		T-helper 2 cell differentiation	0.0376347	0.22185
		lymphocyte proliferation	0.0397319	0.22185
		negative regulation of T cell activation	0.0405535	0.22185
		positive regulation of type 2 immune response	0.0425467	0.22185
	7	regulation of lymphotoxin A production	0.00764044	0.181594
		positive regulation of lymphotoxin A production	0.00764044	0.181594
		activation of protein kinase C activity	0.0127023	0.202874
	9	regulation of leukocyte cell-cell adhesion	0.0113839	0.202874
		leukocyte cell-cell adhesion	0.0160263	0.202874
		positive regulation of leukocyte cell-cell adhesion	0.0245878	0.211502
		regulation of cell-cell adhesion	0.0287196	0.211502
		positive regulation of cell-cell adhesion	0.0380777	0.22185
	10	regulation of lipase activity	0.0221669	0.207596
	12	negative regulation of mononuclear cell proliferation	0.0199189	0.202874
		regulation of mononuclear cell proliferation	0.0215869	0.207596
		negative regulation of leukocyte proliferation	0.0226286	0.207596
		regulation of leukocyte proliferation	0.0269797	0.211502
		mononuclear cell proliferation	0.0410815	0.22185
	3	regulation of skeletal muscle contraction by calcium ion signaling	0.0127023	0.202874
		regulation of skeletal muscle contraction	0.0400937	0.22185
	6	regulation of skeletal muscle contraction by regulation of release of sequestered calcium ion	0.0101745	0.202874
		sodium ion transmembrane transport	0.0104045	0.202874
		sodium ion transport	0.025636	0.211502
		positive regulation of sodium ion transmembrane transporter activity	0.0400937	0.22185
	7	negative regulation of peptidyl-serine phosphorylation	0.00283129	0.181594
		peptidyl-cysteine modification	0.00695432	0.181594
		negative regulation of peptidyl-cysteine S-nitrosylation	0.0177388	0.202874
		regulation of peptidyl-cysteine S-nitrosylation	0.0252465	0.211502
		protein nitrosylation	0.0400937	0.22185
		peptidyl-cysteine S-nitrosylation	0.0400937	0.22185
GALP	3	neuropeptide signaling pathway	0.0310688	0.211502
IL12RB1	3	positive regulation of defense response to virus by host	0.00283129	0.181594
		regulation of defense response to virus by host	0.00514966	0.181594
		interleukin-23-mediated signaling pathway	0.00764044	0.181594
		interleukin-12-mediated signaling pathway	0.0101745	0.202874
		cellular response to interleukin-12	0.0152237	0.202874
		regulation of defense response to virus	0.0153398	0.202874
		response to interleukin-12	0.0177388	0.202874
		immunological memory formation process	0.0351694	0.22185
		immunological memory process	0.0425467	0.22185
	4	positive regulation of T-helper cell differentiation	0.00142725	0.156344
		positive regulation of T cell differentiation	0.00177898	0.156344
		positive regulation of lymphocyte differentiation	0.00257386	0.181594
		positive regulation of CD4-positive, alpha-beta T cell differentiation	0.00301514	0.181594
		regulation of T-helper cell differentiation	0.00423203	0.181594
		positive regulation of CD4-positive, alpha-beta T cell activation	0.00445356	0.181594
		regulation of T cell differentiation	0.00674485	0.181594
		regulation of CD4-positive, alpha-beta T cell differentiation	0.00723235	0.181594
		positive regulation of alpha-beta T cell differentiation	0.00723235	0.181594
		positive regulation of leukocyte differentiation	0.0075067	0.181594
		positive regulation of hemopoiesis	0.0075067	0.181594
		regulation of T cell proliferation	0.00993408	0.202874
		positive regulation of T-helper 17 cell lineage commitment	0.0101745	0.202874
		regulation of lymphocyte differentiation	0.0110516	0.202874
		regulation of T cell activation	0.0111615	0.202874
		T-helper cell differentiation	0.0119858	0.202874
		regulation of CD4-positive, alpha-beta T cell activation	0.0123405	0.202874
		CD4-positive, alpha-beta T cell differentiation involved in immune response	0.0126996	0.202874
		regulation of alpha-beta T cell differentiation	0.0126996	0.202874
		alpha-beta T cell activation involved in immune response	0.0130634	0.202874
		alpha-beta T cell differentiation involved in immune response	0.0130634	0.202874
		positive regulation of alpha-beta T cell activation	0.0134316	0.202874
		T cell proliferation	0.0152206	0.202874
		regulation of T-helper 17 cell lineage commitment	0.0152237	0.202874
		T cell differentiation involved in immune response	0.0161339	0.202874
		CD4-positive, alpha-beta T cell differentiation	0.0186193	0.202874
		positive regulation of T cell activation	0.0192504	0.202874
		positive regulation of T-helper 17 cell differentiation	0.0202477	0.202874
		regulation of lymphocyte proliferation	0.0208703	0.207082
		positive regulation of memory T cell differentiation	0.0227502	0.207596
		CD4-positive, alpha-beta T cell activation	0.0279653	0.211502
		positive regulation of T cell proliferation	0.0284733	0.211502
		T cell differentiation	0.0294925	0.211502
		regulation of alpha-beta T cell activation	0.0295005	0.211502
		positive regulation of cell fate commitment	0.0302204	0.211502
		regulation of memory T cell differentiation	0.0302204	0.211502
		alpha-beta T cell differentiation	0.0326697	0.211502
		memory T cell differentiation	0.032698	0.211502
		T-helper 17 cell lineage commitment	0.032698	0.211502
		positive regulation of T-helper 17 type immune response	0.0351694	0.22185
		T cell activation involved in immune response	0.0354084	0.22185
		regulation of leukocyte differentiation	0.0355068	0.22185
		lymphocyte proliferation	0.0397319	0.22185
		T-helper cell lineage commitment	0.0425467	0.22185
		positive regulation of T-helper 1 type immune response	0.0449934	0.22764
		regulation of T-helper 17 cell differentiation	0.0449934	0.22764
	9	regulation of leukocyte cell-cell adhesion	0.0113839	0.202874
		leukocyte cell-cell adhesion	0.0160263	0.202874
		positive regulation of leukocyte cell-cell adhesion	0.0245878	0.211502
		regulation of cell-cell adhesion	0.0287196	0.211502
		positive regulation of cell-cell adhesion	0.0380777	0.22185
	12	regulation of mononuclear cell proliferation	0.0215869	0.207596
		regulation of leukocyte proliferation	0.0269797	0.211502
		mononuclear cell proliferation	0.0410815	0.22185
NFU1	7	protein maturation by iron-sulfur cluster transfer	0.0400937	0.22185
AGBL2	7	protein side chain deglutamylation	0.0152237	0.202874
		protein deglutamylation	0.0202477	0.202874
ANKLE2	7	positive regulation of protein dephosphorylation	0.00615033	0.181594
		positive regulation of dephosphorylation	0.0106136	0.202874
		regulation of protein dephosphorylation	0.0226286	0.207596
		regulation of dephosphorylation	0.0435272	0.225811
	8	mitotic nuclear membrane reassembly	0.0227502	0.207596
		mitotic nuclear membrane organization	0.0227502	0.207596
CLDN17	8	apical junction assembly	4.41417e-05	0.0225564
		cell-cell junction assembly	0.000562326	0.114939
		bicellular tight junction assembly	0.000727101	0.12385
		tight junction assembly	0.000927088	0.135355
		tight junction organization	0.00115892	0.148052
		cell-cell junction organization	0.00183574	0.156344
		cell junction assembly	0.022058	0.207596
	9	calcium-independent cell-cell adhesion via plasma membrane cell-adhesion molecules	0.00156063	0.156344
ITGA1	7	positive regulation of protein dephosphorylation	0.00615033	0.181594
		positive regulation of dephosphorylation	0.0106136	0.202874
		regulation of protein dephosphorylation	0.0226286	0.207596
		regulation of dephosphorylation	0.0435272	0.225811
