# Supplementary material for: Identification of modifier gene variants overrepresented in familial hypomagnesemia with hypercalciuria and nephrocalcinosis patients with a more aggressive renal phenotype
Source: PLoS Genet. 2025 Apr 2;21(4):e1011568. doi: 10.1371/journal.pgen.1011568 (PMC12005529; doi:10.1371/journal.pgen.1011568)
Supplement: S5 Table — (XLSX) [file pgen.1011568.s006.xlsx]

## Sheet: Supp Table 3
	Gene Name	Variant ID	Risk allele	Genotype	FAST (n)	NoFAST (n)	GTEx (n)
Homozigous alternative allele	CD86	rs1129055	ALT (A)	HomALT	2	1	6
				HomREF	1	16	42
				Het	3	7	25
	CEP89	rs3764633	ALT (A)	HomALT	2	0	1
				HomREF	2	18	46
				Het	2	6	26
	DMD	rs228406	REF (T)	HomALT	1	14	49
				HomREF	4	4	19
				Het	1	6	5
	GALP	rs3745833	ALT (G)	HomALT	2	0	na
				HomREF	1	15	na
				Het	3	9	na
	IL12RB1	rs401502	ALT (G)	HomALT	2	1	6
				HomREF	1	16	39
				Het	3	7	28
		rs375947	ALT (G)	HomALT	2	1	6
				HomREF	1	16	38
				Het	3	7	29
		rs11575934	ALT (C)	HomALT	2	1	6
				HomREF	1	16	38
				Het	3	7	29
	SPATA20	rs8065903	REF (G)	HomALT	2	14	8
				HomREF	3	0	19
				Het	1	10	46
	NFU1	rs4453725	ALT (T)	HomALT	5	0	38
				HomREF	1	11	5
				Het	0	13	30
Heterozigous	AGBL2	rs7941404	ALT (T)	HomALT	0	0	3
				HomREF	1	18	58
				Het	5	6	12
	ANKLE2	rs7968520	ALT (C)	HomALT	0	0	0
				HomREF	3	24	64
				Het	3	0	9
	CLDN17	rs35531957	ALT (T)	HomALT	0	0	na
				HomREF	3	23	na
				Het	3	1	na
	DMD	rs1800273	ALT (A)	HomALT	0	0	1
				HomREF	2	24	70
				Het	4	0	2
	HPS5	rs7128017	ALT (T)	HomALT	0	0	2
				HomREF	2	22	55
				Het	4	2	16
	IL12RB1	rs11575926	ALT (T)	HomALT	0	1	0
				HomREF	3	22	52
				Het	3	1	21
	ITGA1	rs988574	ALT (G)	HomALT	0	0	2
				HomREF	3	23	64
				Het	3	1	7
	SPATA20	rs8065903	REF (G)	HomALT	2	14	8
				HomREF	3	0	19
				Het	1	10	46
	ZNF607	rs61910733	ALT (C)	HomALT	0	0	0
				HomREF	3	24	71
				Het	3	0	2
