# Supplementary material for: Identification of modifier gene variants overrepresented in familial hypomagnesemia with hypercalciuria and nephrocalcinosis patients with a more aggressive renal phenotype
Source: PLoS Genet. 2025 Apr 2;21(4):e1011568. doi: 10.1371/journal.pgen.1011568 (PMC12005529; doi:10.1371/journal.pgen.1011568)
Supplement: S6 Table — (XLSX) [file pgen.1011568.s007.xlsx]

## Sheet: Supp Table 6
		FAST phenotype						noFAST renal phenotype
Gene ID	Variant ID
CD86	rs1129055
CEP89	rs3764633
DMD	rs228406
GALP	rs3745833
IL12RB1	rs401502
IL12RB1	rs375947
IL12RB1	rs11575934
NFU1	rs4453725
SPATA20	rs8065903
AGBL2	rs7941404
ANKLE2	rs7968520
CLDN17	rs35531957
DMD	rs1800273
HPS5	rs7128017
IL12RB1	rs11575926
ITGA1	rs988574
ZNF607	rs61910733
% Risk alleles		0.53	0.88	0.35	0.18	0.65	0.53	0.12	0.12	0	0.06	0.24	0	0.06	0.06	0	0	0.06	0	0.18	0.18	0.18	0.06	0.06	0	0.12	0	0.18	0.06	0	0
% Non-risk alleles		0.47	0.12	0.65	0.82	0.35	0.47	0.88	0.88	1	0.94	0.76	1	0.94	0.94	1	1	0.94	1	0.82	0.82	0.82	0.94	0.94	1	0.88	1	0.82	0.94	1	1
sum of risk alleles		9	15	6	3	11	9	2	2	0	1	4	0	1	1	0	0	1	0	3	3	3	1	1	0	2	0	3	1	0	0
