# Supplementary material for: Identification of modifier gene variants overrepresented in familial hypomagnesemia with hypercalciuria and nephrocalcinosis patients with a more aggressive renal phenotype
Source: PLoS Genet. 2025 Apr 2;21(4):e1011568. doi: 10.1371/journal.pgen.1011568 (PMC12005529; doi:10.1371/journal.pgen.1011568)
Supplement: S7 Table — (XLSX) [file pgen.1011568.s008.xlsx]

## Sheet: Supp table 1
TaqMan SNP Genotyping Assay Ids	Gene Symbol	Variant ID
C___9636544_20	AGBL2	rs7941404
C__28977735_10	ANKLE2	rs7968520
C___7504226_10	CD86	rs1129055
C___2022838_10	CEP89	rs3764633
C__25640808_10	CLDN17	rs35531957
C____739168_10	CLDN8	rs685967
C___8822374_20	DMD	rs228406
C___2458624_30	DMD	rs1800273
C___1936853_1_	GALP	rs3745833
C__25762158_10	HPS5	rs7128017
C____795441_20	IL12RB1	rs401502
C____795442_1_	IL12RB1	rs375947
C__25617360_10	IL12RB1	rs11575926
C___8884725_20	ITGA1	rs988574
C__26391755_10	NFU1	rs4453725
C___7579071_1_	SLC17A1	rs1165196
C__25985331_20	SPATA20	rs8065903
C__25747702_20	ZNF607	rs61910733
